# Supplementary material for: Shifting the Cancer Screening Paradigm: Developing a Multi-Biomarker Class Approach to Multi-Cancer Early Detection Testing
Source: Life (Basel). 2024 Jul 24;14(8):925. doi: 10.3390/life14080925 (PMC11355654; doi:10.3390/life14080925)
Supplement: Supplementary file 1 [file life-14-00925-s001.zip]

Archive with 1 entries (1 files):
- life-3033196-supplementary.pdf
